# Supplementary material for: An Efficient Surface Map Creation and Tracking Using Smartphone Sensors and Crowdsourcing
Source: Sensors (Basel). 2021 Oct 20;21(21):6969. doi: 10.3390/s21216969 (PMC8587749; doi:10.3390/s21216969)
Supplement: Supplementary file 1 [file sensors-21-06969-s001.zip]

Archive with 5 entries (4 files):
- videos/
- videos/video-1-Create Surface map.mp4
- videos/Video-2-Create route path share with others.mp4
- videos/video-3-Search Shared Surface map.mp4
- Supplementary Materials.pdf
